# Supplementary material for: Predicting Pneumothorax and Hemorrhage After CT-Guided Lung Biopsy: Role of Lesion Size, Depth and Their Interaction
Source: J Clin Med. 2025 Nov 21;14(23):8269. doi: 10.3390/jcm14238269 (PMC12693312; doi:10.3390/jcm14238269)
Supplement: Supplementary file 1 [file jcm-14-08269-s001.zip]

Archive with 1 entries (1 files):
- jcm-3994760-supplementary.pdf
